# Supplementary material for: No significant difference in salivary cortisol response on the Trier Social Stress Test-Online based on coffee consumption habits
Source: BMC Psychol. 2024 Sep 13;12:483. doi: 10.1186/s40359-024-01968-3 (PMC11396474; doi:10.1186/s40359-024-01968-3)
Supplement: Supplementary file 2 — Supplementary Material 2 [file 40359_2024_1968_MOESM2_ESM.xlsx]

## Sheet: S.table.1
Supplementary table 1. Priorities based on Shikohin consumption habits
	Priorities based on Shikohin consumption habits
	1	2	3	4	5
No Coffee	10	4	0	2	0
Low Coffee	13	3	0	0	0
High Coffee	12	3	1	0	0
Priorities based on Shikohin consumption habits
1: Alcohol consumption, smoking, and energy drink intake, all 0.
2: Alcohol consumption 0–1, smoking 0, and energy drink intak 0–1.
3: Alcohol consumption 0–2, smoking 0, and 0–2 energy drink intake.
4: Alcohol consumption 0–3, smoking, 0 and 0–2 energy drink intake.
5: All items unrestricted.
* Number of times alcohol and energy drinks are consumed per week. And number of smoked tobacco products (including cigarette and heated tobacco products) per day.
* The exception is that all 30s in the High Coffee group have priority 1.

## Sheet: S.table.2
Supplementary table 2. The Age distributions in the main survey and the online experiment
	Age distribution after the main survey					Age distribution in the online experiment
	20s	30s	40s	50s	60s	20s	30s	40s	50s	60s
No Coffee	17	18	23	28	10	6	2	4	3	1
Low Coffee	15	66	117	116	79	3	1	4	4	4
High Coffee	0	3	20	24	15	0	2	6	5	3
Total	32	87	160	168	104	9	5	14	12	8

## Sheet: S.table.3
Supplementary table 3 The participants' demographic characteristics
					No Coffee			Low Coffee			High Coffee			Total
					n=16			n=16			n=16			n=48
					n	(%)		n	(%)		n	(%)		n	(%)
Age		20-29			6	37.5		3	18.75		0	0		9	18.75
		30-39			2	12.5		1	6.25		2	12.5		5	10.4167
		40-49			4	25		4	25		6	37.5		14	29.1667
		50-59			3	18.75		4	25		5	31.25		12	25
		60-69			1	6.25		4	25		3	18.75		8	16.6667
Occupation	1	Student			1	6.25		0	0		0	0		1	2.08333
	2	Full-time employee			11	68.75		11	68.75		13	81.25		35	72.9167
	3	Regular employee (shortened working hours)			0	0		0	0		0	0		0	0
	4	Regular employee (shift work)			0	0		0	0		0	0		0	0
	5	Contract employee			1	6.25		0	0		0	0		1	2.08333
	6	Temporary worker			0	0		0	0		0	0		0	0
	7	Public servant			1	6.25		0	0		2	12.5		3	6.25
	8	Independent business			1	6.25		2	12.5		0	0		3	6.25
	9	Part-time job			1	6.25		1	6.25		0	0		2	4.16667
	10	stay-at-home wife (husband)			0	0		0	0		0	0		0	0
	11	Others			0	0		2	12.5		1	6.25		3	6.25
Job type	1	Medical care			1	6.25		0	0		0	0		1	2.08333
	2	Psychology, welfare and rehabilitation			0	0		0	0		0	0		0	0
	3	Beauty and fashion			0	0		0	0		0	0		0	0
	4	Travel and hotels			0	0		0	0		0	0		0	0
	5	Restaurant business			0	0		0	0		0	0		0	0
	6	Salesperson			0	0		0	0		1	6.25		1	2.08333
	7	Education, research and childcare			2	12.5		0	0		0	0		2	4.16667
	8	Nature and animals			0	0		0	0		0	0		0	0
	9	Publishing and press			0	0		0	0		0	0		0	0
	10	Television and movies			0	0		0	0		1	6.25		1	2.08333
	11	Music and radio			0	0		0	0		0	0		0	0
	12	Entertainment and internet			0	0		0	0		0	0		0	0
	13	Sports			0	0		0	0		0	0		0	0
	14	Manga, animation, and games			0	0		0	0		0	0		0	0
	15	Design, advertising and art			0	0		1	6.25		0	0		1	2.08333
	16	IT and web			3	18.75		4	25		5	31.25		12	25
	17	Law, professional & politics			0	0		0	0		0	0		0	0
	18	Public servant			1	6.25		0	0		1	6.25		2	4.16667
	19	Finance and consulting			1	6.25		0	0		1	6.25		2	4.16667
	20	International affairs			0	0		0	0		0	0		0	0
	21	Architecture, interior design and real estate			1	6.25		3	18.75		2	12.5		6	12.5
	22	Office work			3	18.75		0	0		2	12.5		5	10.4167
	23	Enterprise			0	0		0	0		0	0		0	0
	24	Transportation			0	0		1	6.25		1	6.25		2	4.16667
	25	Security			0	0		1	6.25		0	0		1	2.08333
	26	Funeral and religion			0	0		0	0		0	0		0	0
	27	Others			3	18.75		6	37.5		2	12.5		11	22.9167
	28	N/A for student or stay-at-home wife/husband			1	6.25		0	0		0	0		1	2.08333
Last educational background	1	Graduated from elementary and junior high school			0	0		0	0		0	0		0	0
	2	High school graduation, college or high school certification (including while still in school)			3	18.75		1	6.25		2	12.5		6	12.5
	3	Junior college or vocational school graduates (including those currently enrolled)			1	6.25		1	6.25		1	6.25		3	6.25
	4	Graduated from college (including while still in college)			11	68.75		9	56.25		10	62.5		30	62.5
	5	Graduate school graduate (including currently enrolled)			1	6.25		5	31.25		3	18.75		9	18.75
Annual income	1	Less than 1 million yen			1	6.25		1	6.25		0	0		2	4.16667
	2	One million yen range			2	12.5		2	12.5		1	6.25		5	10.4167
	3	Two million yen range			2	12.5		1	6.25		1	6.25		4	8.33333
	4	Three million yen range			1	6.25		1	6.25		0	0		2	4.16667
	5	Four million yen range			3	18.75		1	6.25		2	12.5		6	12.5
	6	Five million yen range			1	6.25		2	12.5		1	6.25		4	8.33333
	7	Six million yen range			1	6.25		0	0		2	12.5		3	6.25
	8	Seven million yen range			1	6.25		3	18.75		1	6.25		5	10.4167
	9	Eight million yen range			0	0		0	0		3	18.75		3	6.25
	10	Nine million yen range			2	12.5		2	12.5		1	6.25		5	10.4167
	11	More than ten million yen			2	12.5		3	18.75		4	25		9	18.75
	12	not wanting to answer			0	0		0	0		0	0		0	0

## Sheet: S.table.4
Supplementary table 4 Habits of Shikohin consumption (alcohol, coffee, energy drink, and tobacco), sleep, and exercise
		No Coffee		Low Coffee		High Coffee
		n=16		n=16		n=16
Coffee	Number of consumers	0		16		16
	Average number of coffee drinking days per week	NA		5.38 (2.33)		6.69 (0.70)
	History of consumption（month）	NA		245.19 (179.18)		336.50 (144.15)
Alcohol	Number of consumers	6		3		5
	Frequency of consumption (how many times a week)	0.63 (1.02)		0.19 (0.40)		0.38 (0.62)
Energy drink	Number of consumers	0		0		3
	Frequency of consumption (how many times a week)	0		0		0.19 (0.40)
Tobacco	Number of consumers	0		0		0
	Amount per day（cigarette）	0		0		0
	Amount per day（heat-not-burn)	0		0		0
Sleep	Sleeping hours per day	6.75 (0.58)		7.13 (0.81)		6.13 (0.89)
Expercise	Frequency of exercise (how many times a week you exercise or play sports)	1.69 (2.09)		2.06 (2.21)		2.19 (2.48)
Note. Items were presented in the form of means (SD), except for "Number of consumers".
